# Supplementary material for: Diagnostic and Prognostic Comparison of Immune-Complex-Mediated Membranoproliferative Glomerulonephritis and C3 Glomerulopathy
Source: Cells. 2023 Feb 23;12(5):712. doi: 10.3390/cells12050712 (PMC10000503; doi:10.3390/cells12050712)
Supplement: Supplementary file 1 [file cells-12-00712-s001.zip]

Archive with 1 entries (1 files):
- cells-2164488-supplementary.pdf
